# Supplementary material for: Tuning Design Parameters of ICAM-1-Targeted 3DNA Nanocarriers to Optimize Pulmonary Targeting Depending on Drug Type
Source: Pharmaceutics. 2022 Jul 19;14(7):1496. doi: 10.3390/pharmaceutics14071496 (PMC9316040; doi:10.3390/pharmaceutics14071496)
Supplement: Supplementary file 1 [file pharmaceutics-14-01496-s001.zip]

Archive with 1 entries (1 files):
- pharmaceutics-1726162-supplementary.pdf
